# Supplementary material for: Ultra-low level HIV p24 drives immune activation in antiretroviral therapy-treated people living with HIV
Source: Commun Med (Lond). 2025 Dec 2;5:510. doi: 10.1038/s43856-025-01261-3 (PMC12672821; doi:10.1038/s43856-025-01261-3)
Supplement: Supplementary file 3 — Supplementary Data 1 [file 43856_2025_1261_MOESM3_ESM.xlsx]

## Sheet: Tabelle1
Cross tabulation with LOD 0.0160 pg/ml
	HIV Positive (true)	HIV Negative (true)
p24 Positive	12 (True Positive, TP)	0 (False Positve, FP)
p24 Negative	0 (False Negative, FN)	82 (True Negative, TN)
Metric	Estimate	95% CI
Sensitivity	1.00 (100%)	[0.74, 1.00]
Specificity	1.00 (100%)	[0.96, 1.00]
PPV	1.00 (100%)	[0.74, 1.00]
NPV	1.00 (100%)	[0.96, 1.00]
