# Supplementary material for: Ultra-low level HIV p24 drives immune activation in antiretroviral therapy-treated people living with HIV
Source: Commun Med (Lond). 2025 Dec 2;5:510. doi: 10.1038/s43856-025-01261-3 (PMC12672821; doi:10.1038/s43856-025-01261-3)
Supplement: Supplementary file 4 — Supplementary Data 2 [file 43856_2025_1261_MOESM4_ESM.xlsx]

## Sheet: Tabelle1
Name	Sequence (5` -> 3`)
PreAMP CD3 F	ACTGACATGGAACAGGGGAAG
PreAMP CD3 R	CCAGCTCTGAAGTAGGGAACATAT
PreAMP F ULF1	ATGCCACGTAAGCGAAACTCTGGGTCTCTCTDGTTAGAC
PreAMP R Alu1	TCCCAGCTACTGGGGAGGCTGAGG
PreAMP R Alu2	GCCTCCCAAAGTGCTGGGATTACAG
RT HIV F LambaT	ATGCCACGTAAGCGAAACT
RT HIV R UR2	CTGAGGGATCTCTAGTTACC
RT CD3 F	GGCTATCATTCTTCTTCAAGGT
RT CD3 R	CCTCTCTTCAGCCATTTAAGTA
HIV Probe	[FAM]CACTCAAGGCAAGCTTTATTGAGGC[BHQ1]
CD3 Probe	[TxRed]AGCAGAGAACAGTTAAGAGCCTCCAT[BHQ2]
