# Supplementary material for: Ultra-low level HIV p24 drives immune activation in antiretroviral therapy-treated people living with HIV
Source: Commun Med (Lond). 2025 Dec 2;5:510. doi: 10.1038/s43856-025-01261-3 (PMC12672821; doi:10.1038/s43856-025-01261-3)
Supplement: Supplementary file 5 — Supplementary Data 3 [file 43856_2025_1261_MOESM5_ESM.xlsx]

## Sheet: Tabelle1
Figure 2A
3DR - 2DR (n=36)
Increase above LOD (n(%))	3 (8.3)
Decrease below LOD (n(%))	5 (13.9)
No change > LOD (n(%))	1 (2.8)
No change < LOD (n(%))	27 (75)
Figure 2B
PI-free ART - LPV/r/SQV (n=13)
Increase above LOD (n(%))	0
Decrease below LOD (n(%))	4 (30.8)
No change > LOD (n(%))	5 (38.5)
No change < LOD (n(%))	4 (30.8)
Figure 3A
Day 0 - Day 84 (n=12)
Increase above LOD (n(%))	0
Decrease below LOD (n(%))	8 (66.7)
No change > LOD (n(%))	4 (33.3)
No change < LOD (n(%))	0
Day 0 - Day 365 (n=8)
Increase above LOD (n(%))	0
Decrease below LOD (n(%))	8 (100)
No change > LOD (n(%))	0
No change < LOD (n(%))	0
Day 0 - Day 730 (n=5)
Increase above LOD (n(%))	0
Decrease below LOD (n(%))	5 (100)
No change > LOD (n(%))	0
No change < LOD (n(%))	0
Day 3 - Day 84 (n=23)
Increase above LOD (n(%))	0
Decrease below LOD (n(%))	10 (41.7)
No change > LOD (n(%))	7 (29.2)
No change < LOD (n(%))	7 (29.2)
Day 3 - Day 365 (n=18)
Increase above LOD (n(%))	0
Decrease below LOD (n(%))	9 (50.0)
No change > LOD (n(%))	0
No change < LOD (n(%))	9 (50.0)
Day 3 - Day 730 (n=11)
Increase above LOD (n(%))	0
Decrease below LOD (n(%))	10 (90.9)
No change > LOD (n(%))	0 (27.3)
No change < LOD (n(%))	1 (9.1)
Day 84 - Day 365 (n=31)
Increase above LOD (n(%))	0
Decrease below LOD (n(%))	9 (29.0)
No change > LOD (n(%))	0
No change < LOD (n(%))	22 (71.0)
Day 84 - Day 730 (n=19)
Increase above LOD (n(%))	0
Decrease below LOD (n(%))	7 (36.8)
No change > LOD (n(%))	0
No change < LOD (n(%))	12 (63.2)
Day 365 - Day 730 (n=16)
Increase above LOD (n(%))	0
Decrease below LOD (n(%))	0
No change > LOD (n(%))	0
No change < LOD (n(%))	16 (100)
Figure 3B
Day 0 - Day 84 (n=12)
Increase above LOD (n(%))	0
Decrease below LOD (n(%))	8 (66.7)
No change > LOD (n(%))	4 (33.3)
No change < LOD (n(%))	0
Day 0 - Day 365 (n=8)
Increase above LOD (n(%))	0
Decrease below LOD (n(%))	8 (100)
No change > LOD (n(%))	0
No change < LOD (n(%))	0
Day 0 - Day 730 (n=5)
Increase above LOD (n(%))	0
Decrease below LOD (n(%))	4 (80)
No change > LOD (n(%))	1 (20)
No change < LOD (n(%))	0
Day 3 - Day 84 (n=23)
Increase above LOD (n(%))	0
Decrease below LOD (n(%))	10 (43.5)
No change > LOD (n(%))	6 (26.1)
No change < LOD (n(%))	7 (30.4)
Day 3 - Day 365 (n=18)
Increase above LOD (n(%))	0
Decrease below LOD (n(%))	5 (27.8)
No change > LOD (n(%))	6 (33.3)
No change < LOD (n(%))	7 (38.9)
Day 3 - Day 730 (n=11)
Increase above LOD (n(%))	0
Decrease below LOD (n(%))	7 (63.6)
No change > LOD (n(%))	3 (27.3)
No change < LOD (n(%))	1 (9.1)
Day 84 - Day 365 (n=31)
Increase above LOD (n(%))	2 (6.5)
Decrease below LOD (n(%))	2 (6.5)
No change > LOD (n(%))	4 (12.9)
No change < LOD (n(%))	23 (74.2)
Day 84 - Day 730 (n=19)
Increase above LOD (n(%))	2 (10.5)
Decrease below LOD (n(%))	3 (15.8)
No change > LOD (n(%))	2 (10.5)
No change < LOD (n(%))	12 (63.2)
Day 365- Day 730 (n=16)
Increase above LOD (n(%))	2 (12.5)
Decrease below LOD (n(%))	2 (12.5)
No change > LOD (n(%))	2 (12.5)
No change < LOD (n(%))	10 (62.5)
