# Supplementary material for: Ultra-low level HIV p24 drives immune activation in antiretroviral therapy-treated people living with HIV
Source: Commun Med (Lond). 2025 Dec 2;5:510. doi: 10.1038/s43856-025-01261-3 (PMC12672821; doi:10.1038/s43856-025-01261-3)
Supplement: Supplementary file 6 — Supplementary Data 4 [file 43856_2025_1261_MOESM6_ESM.xlsx]

## Sheet: HIVpos
Patient_ID	Age	Duration_ART (years)	p24_value (pg/ml)
38053008	53	21	0.0159
37247590	51	23	0.0159
37296021	51	21	0.224014
37275081	63	16	0.023993
38052110	50	15	0.0159
38007064	53	20	0.0159
37241585	53	25	0.049594
37292944	50	14	0.025629
38016349	44	15	0.042473
38034660	57	21	0.0159
37282962	55	14	0.0159
37201259	47	14	0.0159
38017728	68	21	0.0159
38021510	56	20	0.0159
37278289	60	17	0.0159
37322248	59	14	0.0159
38027080	64	19	0.0159
38066206	51	11	0.0159
36184623	44	11	0.0159
38031950	45	13	0.0159
37284067	59	20	0.040425
37320312	35	12	0.034773
37321835	48	15	0.0159
372898667	63	13	0.0159
37279816	61	29	0.0159
37189805	49	18	0.019619
38025400	65	26	0.017891
38043307	44	16	0.060607
38075190	56	12	0.0159
37300190	46	13	0.017368
37256823	61	19	0.0159
35184893	54	11	0.0159
35200813	47	10	0.0159
38021466	62	19	0.0159
37326164	45	12	0.0159
36246522	57	25	0.0159
38078273	46	12	0.033511
37280928	50	21	0.0159
38055607	63	15	0.0159
35206908	69	16	0.045831
37279871	52	8	0.0159
37340858	35	6	0.107944
38027975	45	10	0.132081
35183102	45	5	0.0159
38063141	55	12	0.0159
37190906	51	8	0.029807
37282267	53	13	0.0159
37197956	41	14	0.0159
38043034	34	7	0.0159
37040392	65	14	0.0159
38073925	49	11	0.0159
37292175	46	13	0.0159
37275820	70	13	0.0159
37303343	51	6	0.0159
36136106	43	7	0.0159
35207467	55	5	0.02205
35187694	58	12	0.0159
37277218	40	6	0.0159
37212015	47	19	0.0159
37283717	57	21	0.049262
38027589	69	11	0.0159
36275224	80	18	0.0159
38035227	58	9	0.04241
37300527	51	13	0.0159
37017239	48	21	0.0159
37284650	48	12	0.081742
37287629	57	18	0.047888
38060390	50	10	0.373384
38023795	33	4	0.0159
37285073	50	14	0.0386555
37299178	44	7	0.021143
38015920	49	10	0.0159
37310211	37	12	0.020278
37285135	48	11	0.035347
37277622	45	9	0.03356
35173637	34	6	0.0159
35104979	51	7	0.0159
36230344	59	12	0.0159
37325948	35	9	0.064892
37302244	34	8	0.0159
35203192	53	6	0.0159
35187126	69	26	0.0159
37311305	48	12	0.09512
37324951	26	5	0.032666
38051670	54	10	0.056203
37058450	43	6	0.0159
38020857	70	6	0.0159
37285486	65	5	0.025684
37311646	37	7	0.278876
38031598	48	6	0.032083
38047456	47	6	0.0159
37277588	49	8	0.0159
38026658	72	20	0.0159
38079605	49	4	0.0159
38016824	52	17	0.020446
38022188	52	4	0.0159
38035708	47	4	0.021355
37327611	38	9	0.0159
38023654	39	12	0.023429
37327785	36	5	0.0159
38036064	48	15	0.043523
38032330	53	5	0.0159
38021197	58	4	0.024362
35099974	35	4	0.05744
38027621	41	12	0.0159
37319129	49	20	0.0159
38020650	50	4	0.019413
37282332	65	6	0.02722

## Sheet: ART_regimen
Total numbers
	p24-	p24+
NNRTI (n)	21	8
PI (n)	18	12
INSTI (n)	27	22
Percentage
	p24-	p24+
NNRTI (%)	32	19
PI (%)	27	29
INSTI (%)	41	52

## Sheet: HIVneg
Patient_ID	p24_value (pg/ml)	under_LLOQ?	Arbitrary_value (pg/ml)
1	0.008046	yes	0.0159
2	0.010619	yes	0.0159
3	0	yes	0.0159
4	0.001708	yes	0.0159
5	0.0117	yes	0.0159
6	0.003348	yes	0.0159
7	0.006646	yes	0.0159
8	0.007447	yes	0.0159
9	0.012345	yes	0.0159
10	0.0001	yes	0.0159
11	0.003358	yes	0.0159
12	0	yes	0.0159
13	0.007408	yes	0.0159
14	0.011278	yes	0.0159
15	0.005462	yes	0.0159
16	0.000797	yes	0.0159
17	0.001709	yes	0.0159
18	0	yes	0.0159
19	0.001849	yes	0.0159
20	0.003538	yes	0.0159
21	0.000243	yes	0.0159
22	0.002596	yes	0.0159
23	0	yes	0.0159
24	0.001832	yes	0.0159
25	0.00688	yes	0.0159
26	0	yes	0.0159
27	0.000103	yes	0.0159
28	0	yes	0.0159
29	0.0005825	yes	0.0159
30	7.45e-05	yes	0.0159
31	0	yes	0.0159
32	0	yes	0.0159
33	0.005166	yes	0.0159
34	0.008493	yes	0.0159
35	0	yes	0.0159
36	0.00237	yes	0.0159
37	0.006743	yes	0.0159
38	0.00897	yes	0.0159
39	0.0028535	yes	0.0159
40	0.0031225	yes	0.0159
41	0.008813	yes	0.0159
42	0.0116	yes	0.0159
43	0	yes	0.0159
44	0.011022	yes	0.0159
45	0	yes	0.0159
46	0	yes	0.0159
47	0	yes	0.0159
48	0.001048	yes	0.0159
49	0	yes	0.0159
50	0.004438	yes	0.0159
51	0.0089635	yes	0.0159
52	0.0080825	yes	0.0159
53	0.00537	yes	0.0159
54	0.000447	yes	0.0159
55	0.003383	yes	0.0159
56	0.003521	yes	0.0159
57	0	yes	0.0159
58	0	yes	0.0159
59	0.0057975	yes	0.0159
60	0	yes	0.0159
61	0.001621	yes	0.0159
62	0.0082065	yes	0.0159
63	0.0045725	yes	0.0159
64	0	yes	0.0159
65	0.008003	yes	0.0159
66	0.011512	yes	0.0159
67	0	yes	0.0159
68	0	yes	0.0159
69	0.001098	yes	0.0159
70	0.01212	yes	0.0159
71	0	yes	0.0159
72	0	yes	0.0159
73	0	yes	0.0159
74	0	yes	0.0159
75	0	yes	0.0159
76	0	yes	0.0159
77	0.011784	yes	0.0159
78	0.007331	yes	0.0159
79	0.00503	yes	0.0159
80	0	yes	0.0159
81	0	yes	0.0159
82	0	yes	0.0159
