# Supplementary material for: Ultra-low level HIV p24 drives immune activation in antiretroviral therapy-treated people living with HIV
Source: Commun Med (Lond). 2025 Dec 2;5:510. doi: 10.1038/s43856-025-01261-3 (PMC12672821; doi:10.1038/s43856-025-01261-3)
Supplement: Supplementary file 7 — Supplementary Data 5 [file 43856_2025_1261_MOESM7_ESM.xlsx]

## Sheet: Fig.2A
Patient_ID	3DR	2DR
1	0.0159	0.017163
2	0.0159	0.0159
3	0.0159	0.0159
4	0.0159	0.0159
5	0.0159	0.0159
6	0.0159	0.0159
7	0.0159	0.0159
8	0.0159	0.0159
9	0.0159	0.0159
10	0.081709	0.095185
11	0.031903	0.0159
12	0.0159	0.0159
13	0.0159	0.0159
14	0.0159	0.0159
15	0.0159	0.0159
16	0.0159	0.0159
17	0.0159	0.0159
18	0.0159	0.0159
19	0.02667	0.0159
20	0.0159	0.0159
21	0.024049	0.0159
22	0.0159	0.0159
23	0.0159	0.0159
24	0.0159	0.024752
25	0.0159	0.0159
26	0.0159	0.0159
27	0.02818	0.0159
28	0.0159	0.0159
29	0.0159	0.0159
30	0.0159	0.0159
31	0.0159	0.0159
32	0.017925	0.0159
33	0.0159	0.033291
34	0.0159	0.0159
35	0.0159	0.0159
36	0.0159	0.0159

## Sheet: Fig.2B
Patient_ID	PI-free ART	Lopinavir/Saquinavir
1_1_2	0.029579	0.017507
2_1_2	0.791243	0.0159
3_1_2	0.0159	0.0159
4_1_2	0.266246	0.0159
5_1_2	0.021834	0.0159
6_1_2	0.0159	0.0159
7_1_2	1.11	0.222167
8_1_2	0.030631	0.0159
9_1_2	0.0159	0.0159
10_1_2	0.0159	0.0159
11_1_2	0.045553	0.022709
12_1_2	0.036267	0.044158
13_1_2	0.052001	0.029342
