# Supplementary material for: Ultra-low level HIV p24 drives immune activation in antiretroviral therapy-treated people living with HIV
Source: Commun Med (Lond). 2025 Dec 2;5:510. doi: 10.1038/s43856-025-01261-3 (PMC12672821; doi:10.1038/s43856-025-01261-3)
Supplement: Supplementary file 8 — Supplementary Data 6 [file 43856_2025_1261_MOESM8_ESM.xlsx]

## Sheet: Fig.3A_Viral_Load
Patient_ID	0	3	84	365	730
BE01			60	30	30
BE02		2334395	30
BE03		30	30	30
BE04		30	30	30
BE05			30	30	30
BE06		30	30	30
BE07			30	30	30
BE08		4834	30	30	30
BE09	6366579		90	30	30
BE10	942401		30	30	30
BE11		169450	30	30	30
BE12		30	30	30
BE13		34	30	30
BE15		30	30
BE16		30	30	30	30
BE18	1096837		116	30
BE19	282042		30
BE21		30	30	30
BE22		126569	218		30
BE24	1532585		30
BE25		435864	143	30	30
BE26		30	36	30
BE27		30	30	30
BE28		7040548	66	30
BE29		9482590	30		30
BE30			30	30
BE31	283333		30	30
BE32	13516		30	30	30
BE35		127794	30	30	30
BE36		30	30	30
BE39		37724	36	30
BE40	15369		60	30	30
BE41	403798		30	30
BE43	411463		30
BE51		178485	343		30
BE52		83863			30
BE62			30	30	30
BE66	9999999		30	30	30
BE72		38585	437	30	30
BE76		1760	30	30	30
BE90	1400244		114

## Sheet: Fig.3B_p24
Patient_ID	0	3	84	365	730
BE01			0.0159	0.0159	0.0159
BE02		40.581	0.0159
BE03		0.0195756	0.0159	0.0159
BE04		0.0159	0.0159	0.0159
BE05			0.0159	0.0159	0.0159
BE06		0.039098	0.117527	0.137344
BE07			0.0159	0.0159	0.0159
BE08		0.0159	0.0159	0.0159	0.0159
BE09	33.801		0.0159	0.0159	0.0159
BE10	25.797		0.0159	0.0159	0.0159
BE11		15.105	7.885	0.0159	0.101472
BE12		0.0159	0.0159	0.0159
BE13		0.0159	0.0159	0.0159
BE15		0.341129	0.0159
BE16		0.0847275	0.0159	0.092494	0.02041
BE18	3.196		0.0159	0.0159
BE19	92.078		0.067271
BE21		0.058652	0.036995	0.057038
BE22		3.602	0.0159		0.0159
BE24	6.781		0.016577
BE25		40.738	0.340749	0.331836	1.1
BE26		0.0159	0.0159	0.0159
BE27		0.0159	0.0159	0.0159
BE28		49.562	0.0159	0.0159
BE29		7.074	0.0159		0.0159
BE30			0.0159	0.0159
BE31	22.309		0.0159	0.0159
BE32	43.11		10.039	0.0159	0.0159
BE35		0.790748	0.0159	0.0159	0.0159
BE36		0.0159	0.0159	0.0159
BE39		0.0632016	0.0159	0.0159
BE40	0.166264		0.0159	0.0159	0.053338
BE41	14.293		0.0159	0.0159
BE43	18.322		0.0159
BE51		1.723	0.300864		0.0159
BE52		1.695			0.0159
BE62			0.0159	0.0159	0.0159
BE66	709.96		0.0159	0.0159	0.0159
BE72		0.350364	0.029324	0.036633	0.0159
BE76		0.0706563	0.0159	0.016447	0.0159
BE90	80.093		0.093317

## Sheet: Fig.3C_d0_3
p24	HIV RNA
33.801	6366579
25.797	942401
3.196	1096837
92.078	282042
6.781	1532585
22.309	283333
43.11	13516
0.166264	15369
14.293	403798
18.322	411463
709.96	9999999
80.093	1400244
40.581	2334395
0.0195756	30
0.0159	30
0.039098	30
0.0159	4834
15.105	169450
0.0159	30
0.0159	34
0.341129	30
0.0847275	30
0.058652	30
3.602	126569
40.738	435864
0.0159	30
0.0159	30
49.562	7040548
7.074	9482590
0.790748	127794
0.0159	30
0.0632016	37724
1.723	178485
1.695	83863
0.350364	38585
0.0706563	1760

## Sheet: Fig.3C_d84
p24	HIV RNA
0.0159	60
0.0159	30
0.0159	30
0.0159	30
0.0159	30
0.117527	30
0.0159	30
0.0159	30
0.0159	90
0.0159	30
7.885	30
0.0159	30
0.0159	30
0.0159	30
0.0159	30
0.0159	116
0.067271	30
0.036995	30
0.0159	218
0.016577	30
0.340749	143
0.0159	36
0.0159	30
0.0159	66
0.0159	30
0.0159	30
0.0159	30
10.039	30
0.0159	30
0.0159	30
0.0159	36
0.0159	60
0.0159	30
0.0159	30
0.300864	343
0.0159	30
0.0159	30
0.029324	437
0.0159	30
0.093317	114

## Sheet: Fig.3C_d365
p24	HIV RNA
0.0159	30
0.0159	30
0.0159	30
0.0159	30
0.137344	30
0.0159	30
0.0159	30
0.0159	30
0.0159	30
0.0159	30
0.0159	30
0.0159	30
0.092494	30
0.0159	30
0.057038	30
0.331836	30
0.0159	30
0.0159	30
0.0159	30
0.0159	30
0.0159	30
0.0159	30
0.0159	30
0.0159	30
0.0159	30
0.0159	30
0.0159	30
0.0159	30
0.0159	30
0.036633	30
0.016447	30

## Sheet: Fig.3C_d730
p24	HIV RNA
0.0159	30
0.0159	30
0.0159	30
0.0159	30
0.0159	30
0.0159	30
0.101472	30
0.02041	30
0.0159	30
1.1	30
0.0159	30
0.0159	30
0.0159	30
0.053338	30
0.0159	30
0.0159	30
0.0159	30
0.0159	30
0.0159	30
0.0159	30
