# Supplementary material for: Ultra-low level HIV p24 drives immune activation in antiretroviral therapy-treated people living with HIV
Source: Commun Med (Lond). 2025 Dec 2;5:510. doi: 10.1038/s43856-025-01261-3 (PMC12672821; doi:10.1038/s43856-025-01261-3)
Supplement: Supplementary file 9 — Supplementary Data 7 [file 43856_2025_1261_MOESM9_ESM.xlsx]

## Sheet: CD8+CD38+HLADR+
Expression (%)	p24_value
27.78	0.0159
40.27	0.0159
6.31	0.0159
0.79	0.0159
1.76	0.0159
2.35	0.0159
50.15	0.049594
25.82	0.025629
36.31	0.047888
15.69	0.030436
0.68	0.092494
1.6	0.016447
23.04	0.0159
34.91	0.0159
8.76	0.0159
1.54	0.0159
0.99	0.0159
0.7	0.0159
1.83	0.0159
21.49	0.032083
13.36	0.373384
1.62	0.137344
14.03	0.331836
3.5	0.0159
36.61	0.0159
14.52	0.0159
1.62	0.0159
3.19	0.0159
36.58	0.024362
48.9	0.081742
0.6	0.057038
16.97	0.0159
35.68	0.0159
14.64	0.0159
2.36	0.0159
0.68	0.0159
50.71	0.278876
20.31	0.064892
5.13	0.024914
24.75	0.0159
8.86	0.0159
15.77	0.0159
10.95	0.0159
2.7	0.0159
21.56	0.0159
43.65	0.0159
12.19	0.0159
4.42	0.0159
0.72	0.0159
0.88	0.0159
1.55	0.0159
1.83	0.0159
0.57	0.0159
1.41	0.0159
1.66	0.0159
1.78	0.0159
0.73	0.0159
21.01	0.023429
51.47	0.107944
75.39	0.224014
4.41	0.0386555
5.32	0.017891
13.87	0.03356
0.42	0.036633

## Sheet: CD8+CD38+
Expression (%)	p24_value
18.19	0.0159
17.84	0.0159
6.17	0.0159
5.53	0.0159
8.3	0.0159
6.67	0.0159
19.24	0.049594
25.81	0.025629
20.26	0.047888
30.68	0.030436
11.85	0.092494
10.06	0.016447
34.95	0.0159
26.61	0.0159
9.51	0.0159
5.69	0.0159
3.93	0.0159
6.73	0.0159
4.81	0.0159
21.32	0.032083
1.35	0.373384
7.74	0.137344
27.15	0.331836
8.85	0.0159
15.53	0.0159
5.06	0.0159
7.65	0.0159
9.84	0.0159
30.7	0.024362
15.99	0.081742
7.18	0.057038
36.39	0.0159
6.76	0.0159
27.21	0.0159
3.97	0.0159
2.29	0.0159
16.06	0.278876
40.87	0.064892
41.21	0.024914
28.77	0.0159
19.87	0.0159
27	0.0159
17.43	0.0159
1.28	0.0159
18.74	0.0159
23.23	0.0159
36.38	0.0159
18.22	0.0159
1.65	0.0159
7.69	0.0159
7.36	0.0159
5.99	0.0159
7.51	0.0159
10.78	0.0159
8.85	0.0159
9.02	0.0159
2.24	0.0159
52.37	0.023429
19.45	0.107944
15.79	0.224014
12.21	0.0386555
11.56	0.017891
26.76	0.03356
5.36	0.036633

## Sheet: CD8+PD1+
Expression (%)	p24_value
3.17	0.016447
6.04	0.0159
2.91	0.0159
11.01	0.0159
5.14	0.0159
3.38	0.0159
2.9	0.0159
9.34	0.0159
4.65	0.05744
4.43	0.017368
11.13	0.025629
10.28	0.047888
5.01	0.024362
5.05	0.092494
3.76	0.331836
9	0.0159
8.65	0.0159
2.49	0.0159
4.39	0.0159
3.76	0.0159
3.26	0.035347
18.92	0.107944
11.94	0.081742
4	0.137344
9.15	0.0159
11.19	0.0159
3.12	0.0159
16.88	0.0159
7.27	0.0159
5.43	0.0159
5.42	0.0159
4.81	0.0159
4.35	0.0159
7.76	0.0159
1.2	0.0159
3.85	0.0159
6.35	0.0159
2.65	0.0159
11.28	0.0159
4.73	0.0159
1.39	0.0159
2.33	0.0159
2.72	0.0159
3.38	0.0159
3.66	0.0159
3.69	0.0159
1.87	0.0159
3.42	0.0159
5.34	0.03356
9.98	0.025684
6.19	0.021143
7.07	0.032666
23.68	0.049594
16.14	0.278876
7.97	0.064892
18.42	0.224014
3.11	0.373384
3.77	0.0386555
5.54	0.017891
3.52	0.057038
4.46	0.036633

## Sheet: CD4+CD38+
Expression (%)	p24_value
27.43	0.0159
33.18	0.0159
33.45	0.0159
12.32	0.0159
12.92	0.0159
27.54	0.0159
46.19	0.025629
48.79	0.064892
43.69	0.0386555
35.3	0.01751
31.27	0.035347
18.31	0.032666
53.48	0.0159
59.64	0.0159
11.46	0.0159
23.42	0.0159
14.4	0.0159
19.27	0.081742
48.15	0.017891
26.84	0.05744
29.62	0.017368
26.38	0.0159
62.02	0.0159
10.32	0.0159
23.54	0.0159
17.2	0.0159
24.38	0.0159
28.18	0.024362
36.72	0.047888
14.44	0.025684
42.21	0.0159
31.63	0.0159
55.48	0.0159
54.18	0.0159
11.85	0.0159
28.12	0.0159
42.47	0.049594
10.68	0.373384
22.38	0.03356
27.49	0.0177775
52.43	0.0159
32.54	0.0159
44.34	0.0159
38.62	0.0159
23.79	0.0159
24.06	0.0159
5.47	0.0159
5.76	0.0159
35.67	0.0159
14.78	0.0159
15.29	0.0159
14.68	0.0159
23.58	0.0159
23.46	0.0159
34.67	0.0159
24.38	0.0159
53.08	0.023429
58.38	0.032083
45.7	0.107944
54.64	0.278876
29.02	0.224014
44.5	0.024914
61.05	0.030436
18.12	0.045867

## Sheet: CD4+CD38+HLADR+
Expression (%)	p24_value
4.49	0.0159
5.17	0.0159
2.64	0.0159
0.43	0.0159
0.67	0.0159
1.31	0.0159
14.15	0.049594
3.84	0.025629
6.16	0.047888
4.54	0.030436
0.47	0.092494
0.32	0.016447
1.75	0.0159
9.3	0.0159
2.9	0.0159
0.47	0.0159
0.36	0.0159
1.5	0.0159
0.54	0.0159
5.35	0.032083
1.95	0.373384
0.73	0.137344
3.88	0.331836
1.04	0.0159
5.64	0.0159
2.68	0.0159
0.4	0.0159
1.62	0.0159
11.67	0.024362
9.21	0.081742
0.47	0.057038
4.17	0.0159
5.37	0.0159
3.1	0.0159
0.33	0.0159
0.59	0.0159
6.55	0.278876
3.51	0.064892
1.25	0.024914
4.57	0.0159
1.45	0.0159
2.54	0.0159
2.17	0.0159
1.81	0.0159
6.79	0.0159
4.42	0.0159
1.43	0.0159
1.25	0.0159
0.8	0.0159
0.61	0.0159
0.87	0.0159
1.45	0.0159
0.36	0.0159
1.18	0.0159
0.69	0.0159
0.65	0.0159
0.35	0.0159
4.45	0.023429
8.16	0.107944
18.31	0.224014
1.7	0.0386555
3.04	0.017891
4.2	0.03356
0.66	0.036633

## Sheet: CD4+PD1+
Expression (%)	p24_value
4.89	0.016447
7.17	0.0159
3.06	0.0159
2.55	0.0159
4.89	0.0159
3.1	0.0159
2.33	0.0159
2.65	0.0159
4.84	0.05744
4.99	0.017368
5.3	0.025629
7.23	0.047888
2.18	0.024362
5.96	0.092494
4.34	0.331836
6.02	0.0159
6.49	0.0159
5.19	0.0159
5.45	0.0159
6.7	0.0159
7.51	0.035347
10.72	0.107944
32.16	0.081742
11.1	0.137344
17.01	0.0159
8.79	0.0159
2.95	0.0159
8.57	0.0159
4.6	0.0159
6.18	0.0159
8.86	0.0159
5.58	0.0159
3.67	0.0159
6.51	0.0159
1.54	0.0159
7.59	0.0159
4.72	0.0159
5.32	0.0159
9.09	0.0159
5.64	0.0159
4.94	0.0159
3.97	0.0159
1.47	0.0159
3.51	0.0159
4.31	0.0159
5.69	0.0159
5.02	0.0159
4.43	0.0159
16.13	0.03356
5.27	0.025684
11.37	0.021143
9.38	0.032666
21.46	0.049594
12.01	0.278876
4.83	0.064892
12.2	0.224014
4.44	0.373384
3.64	0.0386555
3.11	0.017891
2.52	0.057038
5.69	0.036633
