# Supplementary material for: Ultra-low level HIV p24 drives immune activation in antiretroviral therapy-treated people living with HIV
Source: Commun Med (Lond). 2025 Dec 2;5:510. doi: 10.1038/s43856-025-01261-3 (PMC12672821; doi:10.1038/s43856-025-01261-3)
Supplement: Supplementary file 10 — Supplementary Data 8 [file 43856_2025_1261_MOESM10_ESM.xlsx]

## Sheet: CD8+TNFa+
Expression (%)	p24_status
0.78	negative
1.9	negative
0.06	negative
1.45	negative
0.74	negative
0.05	negative
1.19	negative
0.34	negative
0.31	negative
0.57	negative
1.87	negative
0.03	negative
0.4	negative
0.21	negative
0.16	negative
0.21	negative
1.55	negative
0.11	negative
0.08	negative
0.96	negative
0.02	negative
0.03	negative
0.16	negative
0.17	negative
0.03	negative
0.2	negative
0.05	negative
0.19	negative
0	negative
0.19	negative
0.01	negative
0	negative
0	negative
0.03	negative
0.12	negative
0.05	negative
0	negative
0.01	negative
0	negative
0	negative
0.07	negative
0.02	negative
0.01	negative
0.16	negative
0	positive
1.92	positive
0.1	positive
0.12	positive
5.86	positive
0.75	positive
0.07	positive
0.16	positive
0.33	positive
0.77	positive
0.17	positive
1.62	positive
0.01	positive
0.21	positive
0.31	positive
0.05	positive
0.1	positive
0.69	positive
12.38	positive
0.59	positive
2.06	positive
0.35	positive
0.02	positive
0	positive
0.07	positive

## Sheet: CD8+IFNg+
Expression (%)	p24_status
0.81	negative
1.93	negative
0.05	negative
1.45	negative
0.65	negative
0.04	negative
1.14	negative
0.35	negative
0.41	negative
0.49	negative
1.72	negative
0.03	negative
0.34	negative
0.24	negative
0.08	negative
0.18	negative
1.69	negative
0.25	negative
0.01	negative
0.25	negative
0.27	negative
0.15	negative
0.22	negative
0.16	negative
0.04	negative
0.45	negative
0.03	negative
0.17	negative
0.02	negative
0.04	negative
0.01	negative
0.14	negative
0.28	negative
0.02	negative
0.34	negative
0.28	negative
0.08	negative
0.32	negative
0.18	negative
0.41	negative
0	negative
0.34	negative
0.17	negative
0	negative
0	negative
0.12	negative
0.14	negative
0.07	negative
0	negative
0.04	negative
0.01	negative
0.09	negative
0.07	negative
0.24	negative
0.16	negative
0.2	negative
0.09	positive
2.22	positive
0.08	positive
0.13	positive
6.18	positive
0.68	positive
0.08	positive
0.07	positive
0.28	positive
0.82	positive
0.09	positive
1.45	positive
0.01	positive
0.24	positive
0.25	positive
0.01	positive
0.01	positive
1.1	positive
14.28	positive
0.69	positive
2.13	positive
0.12	positive
0	positive
0.67	positive
0.02	positive
0.04	positive
0.3	positive
0.13	positive
0.39	positive
0.43	positive
0.12	positive
0.19	positive
0	positive
0.14	positive

## Sheet: CD8+CD107a+
Expression (%)	p24_status
0.99	negative
1.89	negative
0.09	negative
1.71	negative
0.83	negative
0.05	negative
1.18	negative
0.36	negative
0.44	negative
0.54	negative
1.89	negative
0.03	negative
0.47	negative
0.3	negative
0.11	negative
0.17	negative
2.1	negative
0.22	negative
0.25	negative
0.28	negative
0.24	negative
0.42	negative
0.03	negative
0.1	negative
0.02	negative
0.26	negative
0.01	negative
0.16	negative
0.07	negative
0.1	negative
0.09	negative
0.39	negative
0.13	negative
0	negative
0.41	negative
0.26	negative
0.05	negative
0.36	negative
0	negative
0.36	negative
0.02	negative
0.22	negative
0.23	negative
0	negative
0.06	negative
0.11	negative
0.06	negative
0	negative
0.04	negative
0	negative
0.05	negative
0.31	negative
0.44	negative
0.12	negative
0.27	negative
0.06	positive
2.22	positive
0.14	positive
0.15	positive
6.87	positive
0.82	positive
0.13	positive
0.14	positive
0.37	positive
0.84	positive
0.24	positive
1.57	positive
0.03	positive
0.25	positive
0.31	positive
0.01	positive
0.06	positive
1.37	positive
11.99	positive
1.06	positive
2.63	positive
0.13	positive
0.04	positive
1.05	positive
0.09	positive
0.16	positive
0.26	positive

## Sheet: CD4+TNFa+
Expression (%)	p24_status
0.1	negative
0.4	negative
0.03	negative
0.04	negative
0.11	negative
0	negative
0.25	negative
0.25	negative
0.45	negative
0.7	negative
0.12	negative
0.06	negative
0.48	negative
0.2	negative
1.69	negative
0.73	negative
0.52	negative
0.15	negative
0.05	negative
1.71	negative
0.12	negative
0	negative
0.3	negative
0.05	negative
0.08	negative
0.08	negative
0.04	negative
0.19	negative
0.07	negative
0.14	negative
0.07	negative
0.06	negative
0.09	negative
0.02	negative
0.18	negative
0.07	negative
0.96	negative
0.04	negative
0.08	negative
0.05	negative
0.06	negative
0.21	negative
0	negative
0.09	negative
0.02	negative
0.03	negative
0.11	negative
0.12	negative
3.09	negative
0	negative
0.03	negative
0.03	negative
0.06	negative
0.11	negative
0.14	negative
0.25	negative
0.24	positive
0.59	positive
0.19	positive
0.06	positive
1.23	positive
0.54	positive
0.18	positive
0	positive
0.46	positive
0.53	positive
0.26	positive
1.52	positive
0.33	positive
0.31	positive
0.44	positive
0.33	positive
1.35	positive
0.3	positive
14.54	positive
1.66	positive
2.04	positive
0.04	positive
0.01	positive
0.03	positive
0.22	positive
0.11	positive
0.23	positive
0.15	positive

## Sheet: CD4+IFNg+
Expression (%)	p24_status
0	negative
0.13	negative
0.02	negative
0.02	negative
0.03	negative
0	negative
0.01	negative
0.06	negative
0.03	negative
0.03	negative
0.04	negative
0	negative
0.02	negative
0.05	negative
0.22	negative
0.08	negative
0.23	negative
0.08	negative
0	negative
0.08	negative
0.05	negative
0.02	negative
0.18	negative
0.05	negative
0.02	negative
0.03	negative
0.04	negative
0.01	negative
0.04	negative
0	negative
0.31	negative
0.18	negative
0.04	negative
0.04	negative
0.15	negative
0.03	negative
0.12	negative
0.02	negative
0.04	negative
0	negative
0.04	negative
0.08	negative
0.01	negative
0.01	negative
0.04	negative
0.03	negative
0.04	negative
0.06	negative
0.06	negative
0.03	negative
0	negative
0.26	negative
0.01	negative
0.08	negative
0.05	negative
0.01	negative
0.03	negative
0.39	negative
0.02	positive
0.09	positive
0.03	positive
0	positive
0.69	positive
0.07	positive
0.07	positive
0.01	positive
0.06	positive
0.03	positive
0.09	positive
0.1	positive
0.01	positive
0.05	positive
0.01	positive
0	positive
0.03	positive
0.05	positive
6.38	positive
0.13	positive
0.94	positive
0.05	positive
0.01	positive
0.05	positive
0.1	positive
0.02	positive
0.02	positive
0.03	positive
0.14	positive
0.11	positive
0.06	positive
0	positive
0.08	positive

## Sheet: CD4+CD107a+
Expression (%)	p24_status
0.08	negative
0.1	negative
0.02	negative
0.06	negative
0.09	negative
0	negative
0	negative
0.01	negative
0.04	negative
0.11	negative
0.03	negative
0	negative
0.2	negative
0.08	negative
0.04	negative
0.06	negative
0.07	negative
0.06	negative
0.07	negative
0.07	negative
0.07	negative
0	negative
0.02	negative
0.01	negative
0.01	negative
0	negative
0	negative
0	negative
0	negative
0.01	negative
0	negative
0	negative
0.01	negative
0.02	negative
0	negative
0.01	negative
0.01	negative
0	negative
0.04	negative
0	negative
0.02	negative
0.01	negative
0.02	negative
0	negative
0.01	positive
0.23	positive
0.03	positive
0.15	positive
0.65	positive
0.53	positive
0.03	positive
0	positive
0.04	positive
0.08	positive
0.02	positive
0.35	positive
0.01	positive
0.08	positive
0.07	positive
0.03	positive
0	positive
0.04	positive
4.14	positive
0.14	positive
0.87	positive
0.01	positive
0	positive
0.01	positive
